# Supplementary material for: Uptake of monoaromatic hydrocarbons during biodegradation by FadL channel-mediated lateral diffusion
Source: Nat Commun. 2020 Dec 10;11:6331. doi: 10.1038/s41467-020-20126-y (PMC7728783; doi:10.1038/s41467-020-20126-y)
Supplement: Supplementary file 6 — Source Data [file 41467_2020_20126_MOESM6_ESM.xlsx]

## Sheet: Sheet1
Figure 1d		colony sizes in microns
		F1							F1-3							F1-5							todX							cymD						f1fadL
0 % arabinose		1180	1250	1100	1130	1170	1190		325	305	335	355	340			340	310	340	320	300			300	280	275	280	290			260	255	250	260			250	270	250	260
0.001		950	1070	1060	960	1030	1100		240	240	250	220	220	225		245	225	230	220	215	220		445	440	465	460	480	470		790	800	910	820	880		190	215	205	200	190
0.005		1030	1160	1260	1210	1200			295	285	300	290	320	310		280	285	315	310	310	285		640	610	610	640	630	620		965	935	1040	900	980		260	285	310	285	290
Figure 1e
		F1							F1-3							F1-5							F1-3todX							F1-3cymD							F1-3f1fadL
0 % arabinose		790	800	740	750				325	260	265	255	320	320		250	260	265	250	300	250		210	220	210	205	200			210	200	225	255	220			215	215	270	240
0.001		830	780	790	860	840	780		245	240	235	215	255	250		200	180	175	210	190			180	200	200	220	205			430	440	425	420	465	445		185	175	200	205	200
0.005		740	775	765	880	865	860		210	200	195	185	185	190		185	185	190	180	190	200		210	200	205	200	210	190		620	720	680	630	605	635		160	170	160	155	180	165

## Sheet: Sheet2
Figure 5b
		colony sizes in microns
	F1-3empty											F1-3todX										F1-3-todX DS2											F1-3-todX DS2S3											F1-3-cymD
Toluene	190	190	210	195	190	200	200	210	215	215		565	600	605	610	665	670	560	550	625		220	225	200	215	210	215	205	205	200	215		200	220	195	210	210	195	260	230	225	225		950	1040	930	1010	990	1090
p-Cymene	145	155	150	140	140							150	150	145	135	140						155	135	130	140	140							150	150	135	140	130	130						520	510	590	605	560	620
Figure 5d
	WT											empty											DS2											DS3											DS2S3
Toluene	1250	1300	1330	1370	1330	1230	1400	1230	1200	1180		470	460	440	400	410	430	400	420	390	400		430	450	420	440	490	450	450	410	420	410		450	440	430	430	430	350	420	410	420	440		380	380	420	410	350
p-Cymene	780	780	860	760	750	720	760	730				410	440	420	430	400	420						340	360	360	300	370							400	430	440	440	390	450	440	430				380	370	360	350	310
																		ff
[truncated: 27 more columns]

## Sheet: Sheet3
Figure 8c
		colony sizes in microns
	empty											WT											A3V											V106L											L164D/L166D
Toluene	450	510	490	470	470	525	510	500	520	545		1220	1140	1150	1270	1250	1140	1180	1430	1150	1240		1140	1150	1210	1220	1140	1060	1020	1060	1060	1030		690	670	680	685	685	710	640	645	640	635		810	770	750	880	850
p-Cymene	240	230	215	240	215	225	240	230	205	210		600	600	690	615	580	610	600	615	670	670		595	650	660	700	730	630	705	625	610	610		240	240	210	200	200	205	210					240	240	230	260	235
[truncated: 15 more columns]
